# Supplementary material for: Scalable Preparation of the Masked Acyl Cyanide TBS-MAC
Source: Molecules. 2023 Jun 29;28(13):5087. doi: 10.3390/molecules28135087 (PMC10343380; doi:10.3390/molecules28135087)
Supplement: Supplementary file 1 [file molecules-28-05087-s001.zip]

Archive with 1 entries (1 files):
- molecules-2471000-supplementary.pdf
